# Supplementary material for: Transcriptome Mining to Identify Molecular Markers for the Diagnosis of Staphylococcus epidermidis Bloodstream Infections
Source: Antibiotics (Basel). 2022 Nov 11;11(11):1596. doi: 10.3390/antibiotics11111596 (PMC9687011; doi:10.3390/antibiotics11111596)
Supplement: Supplementary file 1 [file antibiotics-11-01596-s001.zip]

Archive with 1 entries (1 files):
- antibiotics-1907157-supplementary.pdf
